# Supplementary material for: Using in vivo oxidation status of one- and two-component redox relays to determine H2O2 levels linked to signaling and toxicity
Source: BMC Biol. 2018 Jun 1;16:61. doi: 10.1186/s12915-018-0523-6 (PMC5984441; doi:10.1186/s12915-018-0523-6)
Supplement: Supplementary file 9 — Tables S2 to S7. Quantification of Western blots. (XLSX 48 kb) [file 12915_2018_523_MOESM9_ESM.xlsx]

## Sheet: Table S2. Data for Fig. 3
Figure 3a - % Tpx1 oxidation in WT								Figure 3c - % Tpx1 oxidation in Δtrx1
Individual triplicates								Individual duplicates
H2O2 (uM)	#1	#2	#3	Mean	SD			H2O2 (uM)	#1	#2	Mean	SD
0	0	0		0	0			0	64	79	71.5	7.5
2	0	9	18	9	7.34847			2	100	93	96.5	3.5
5	9	14	23	15.3333	5.79272			5	100	100	100	0
10	13	22	26	20.3333	5.4365			10	100	100	100	0
20	62	52	47	53.6667	6.2361			20	100	100	100	0
50	79	69	78	75.3333	4.49691			50	100	100	100	0
100	92	92	100	94.6667	3.77124			100	100	100	100	0
Average of triplicates								Average of duplicates
H2O2 (uM)	Mean	SD						H2O2 (uM)	Mean	SD
0	0	0						0	71.5	7.5
2	9	7.34847						2	96.5	3.5
5	15.3333	5.79272						5	100	0
10	20.3333	5.4365						10	100	0
20	53.6667	6.2361						20	100	0
50	75.3333	4.49691						50	100	0
100	94.6667	3.77124						100	100	0
Figure 3b - % HA-OxyR oxidation in WT								Figure 3d - % HA-OxyR oxidation in Δtrx1
Individual quatriplicates
H2O2 (uM)	#1	#2	#3	#4	Mean	SD		H2O2 (uM)	#1	#2	#3	Mean	SD
0	0	0	0	0	0	0		0	10	12		11	1
2	0	0	0	0	0	0		2	11	14	29	18	7.87401
5	0	0	0	0	0	0		5	25	67	62	51.3333	18.732
10	1	0	5	5	2	2.16025		10	75	85	94	84.6667	7.7603
20	5	0	5	9	3.33333	2.35702		20	91	100	100	97	4.24264
50	30	27	25	35	27.3333	2.0548		50	100	100	100	100	0
100	95	96	100	96	97	2.16025		100		100	100	100	0
Average of quatriplicates								Average of triplicates
H2O2 (uM)	Mean	SD						H2O2 (uM)	Mean	SD
0	0	0						0	11	1
2	0	0						2	18	7.87401
5	0	0						5	51.3333	18.732
10	2	2.16025						10	84.6667	7.7603
20	3.33333	2.35702						20	97	4.24264
50	27.3333	2.0548						50	100	0
100	97	2.16025						100	100	0

## Sheet: Table S3. Data for Fig. 5b
Figure 5b - % oxidation of Pap1, OxyR, Tpx1, Trx1 in WT at 0.1 mM H2O2 - biological triplicates
time (min)	% reduced Pap1						% reduced OxyR						% Tpx1 monomer						% reduced Trx1						% Tpx1.SO2H
	Exp.1	Exp.2	Exp.3	media	SD		Exp.1	Exp.2	Exp.3	media	SD		Exp.1	Exp.2	Exp.3	media	SD		Exp.1	Exp.2	Exp.3	media	SD		Exp.1	Exp.2	Exp.3	media	SD
0	100	100	100	100	0		100	100	100	100	0		100	100	100	100	0		90	90	90	90	0		0	0	0	0	0
0.08333	100	100	100	100	0		80	100	80	86.6667	11.547		50	30	50	43.3333	11.547		10	50	20	26.6667	20.8167		0	0	0	0	0
0.25	90	100	100	96.6667	5.7735		0	80	30	36.6667	40.4145		0	30	10	13.3333	15.2753		0	50	10	20	26.4575		0	0	0	0	0
0.5	20	100	60	60	40		0	70	10	26.6667	37.8594		0	20	10	10	10		0	30	10	13.3333	15.2753		0	0	0	0	0
1	0	20	50	23.3333	25.1661		0	30	0	10	17.3205		0	0	10	3.33333	5.7735		0	20	0	6.66667	11.547		0	0	0	0	0
2	0	20	30	16.6667	15.2753		0	30	0	10	17.3205		0	0	10	3.33333	5.7735		0	20	0	6.66667	11.547		0	0	0	0	0
5	0	0	0	0	0		10	0	10	6.66667	5.7735		0	50	10	20	26.4575		10	20	0	10	10		0	0	0	0	0
10	0	40	40	26.6667	23.094		80	50	50	60	17.3205		0	70	10	26.6667	37.8594		40	50	20	36.6667	15.2753		0	0	0	0	0
20	100	80	80	86.6667	11.547		100	80	100	93.3333	11.547		80	70	50	66.6667	15.2753		90	70	60	73.3333	15.2753		0	0	0	0	0
30	100	100	100	100	0		100	100	100	100	0		100	70	50	73.3333	25.1661		90	80	70	80	10		0	0	0	0	0
40	100	100	100	100	0		100	100	100	100	0		100	70	70	80	17.3205		90	90	80	86.6667	5.7735		0	0	0	0	0
50	100	100	100	100	0		100	100	100	100	0		100	70	70	80	17.3205		90	90	80	86.6667	5.7735		0	0	0	0	0
Average of the biological triplicates
time (min)	% red. Pap1	% red. OxyR	% Tpx1 monomer	% red. Trx1	% Tpx1 SO2H (monomer)	% Tpx1 SH (monomer)	% Tpx1.S-S (dimer)
0	100	100	100	95	0	100	0
0.08333	100	65	12.5	17.5	0	12.5	87.5
0.25	100	15	5	5	0	5	95
0.5	55	5	5	5	0	5	95
1	45	0	5	0	0	5	95
2	15	0	5	0	0	5	95
5	0	5	5	0	0	5	95
10	20	30	10	19	0	10	90
20	85	95	50	67.5	0	50	50
30	100	100	77.5	77.5	0	77.5	22.5
40	100	100	85	90	0	85	15
50	100	100	90	90	0	90	10

## Sheet: Table S4. Data for Fig. 5c
Figure 5c - % oxidation of Pap1, OxyR, Tpx1, Trx1 in WT at 0.5 mM H2O2 - biological duplicates
time (min)	% reduced Pap1						% reduced OxyR						% Tpx1 monomer						% reduced Trx1						% Tpx1.SO2H												Relative contribution of antioxidant systems for H2O2 detoxification
	Exp.1	Exp.2	media	SD			Exp.1	Exp.2	media	SD			Exp.1	Exp.2	media	SD			Exp.1	Exp.2	media	SD			Exp.1	Exp.2	media	SD			Time	ktpx1 (s-1)	kcatalase (s-1)	koxyR (s-1)	kperm (s-1)	gradient	tpx1	catalase	OxyR
0	100	100	100	0			100	100	100	0			100	100	100	0			100	90	95	7.07107			0	0	0	0			0	35	6	0.364	0.157	264.465	84.6146	14.5054	0.879992
0.08333	100	80	90	14.1421			0	0	0	0			0	0	0	0			0	10	5	7.07107			0	0	0	0			0.08333	0	6	0	0.157	39.2166	0	100	0
0.25	55	60	57.5	3.53553			0	0	0	0			18	10	14	5.65685			0	10	5	7.07107			14	10	12	2.82843			0.25	4.312	6	0	0.157	66.6815	41.8154	58.1846	0
0.5	42	40	41	1.41421			0	0	0	0			24	10	17	9.89949			0	10	5	7.07107			30	25	27.5	3.53553			0.5	4.31375	6	0	0.157	66.6927	41.8252	58.1748	0
1	40	20	30	14.1421			0	0	0	0			57	60	58.5	2.12132			41	50	45.5	6.36396			60	60	60	0			1	8.19	6	0	0.157	91.3822	57.7167	42.2833	0
2	62	80	71	12.7279			0	0	0	0			100	100	100	0			64	80	72	11.3137			100	100	100	0			2	0	6	0	0.157	39.2166	0	100	0
5	63	100	81.5	26.163			0	0	0	0			100	100	100	0			72	80	76	5.65685			100	100	100	0			5	0	6	0	0.157	39.2166	0	100	0
10	77	100	88.5	16.2635			0	0	0	0			100	100	100	0			68	80	74	8.48528			100	100	100	0			10	0	6	0	0.157	39.2166	0	100	0
20	100	100	100	0			0	0	0	0			84	100	92	11.3137			62	80	71	12.7279			80	80	80	0			20	6.44	6	0	0.157	80.2357	51.7685	48.2315	0
30	64	80	72	11.3137			0	0	0	0			79	90	84.5	7.77817			59	80	69.5	14.8492			60	60	60	0			30	11.83	6	0	0.157	114.567	66.3489	33.6511	0
40	36	10	23	18.3848			0	0	0	0			52	50	51	1.41421			52	50	51	1.41421			34	25	29.5	6.36396			40	12.5843	6	0	0.157	119.371	67.7146	32.2854	0
50	30	0	15	21.2132			39	20	29.5	13.435			36	30	33	4.24264			43	30	36.5	9.19239			5	0	2.5	3.53553			50	11.2613	6	0.10738	0.157	111.628	64.8367	34.545	0.618241
Average of the biological duplicates
time (min)	% red. Pap1	% red. OxyR	% Tpx1 monomer	% red. Trx1	% Tpx1 SO2H (monomer)	% Tpx1 SH (monomer)	% Tpx1.S-S (dimer)
0	100	100	100	95	0	100	0
0.08333	90	0	0	5	0	0	100
0.25	57.5	0	14	5	12	0	86
0.5	41	0	17	5	27.5	0	83
1	30	0	58.5	45.5	60	0	41.5
2	71	0	100	72	100	0	0
5	81.5	0	100	76	100	0	0
10	88.5	0	100	74	100	0	0
20	100	0	92	71	80	12	8
30	72	0	84.5	69.5	60	24.5	15.5
40	23	0	51	51	29.5	21.5	49
50	15	29.5	33	36.5	2.5	30.5	67

## Sheet: Table S5. Data for Fig. 6
Theoretical temporal gradients of H2O2 in response to 0.1 and 0.5 mM H2O2. Gradients are estimated according to equation 4. Ps of 0.096 ± 0.034 µms-1 (n=17) was determined in this work from experiments in which OxyR oxidation was followed, giving a kperm=0.141 ± 0.051 s-1 (n=17). kcatabolism was estimated from the reduction levels of Tpx1 and catalase and respective rate constants of 1 × 107 M-1 …
Figure 6 WT + HA-OxyR after 0.1 mM H2O2									Figure 6 WT + HA-OxyR after 0.5 mM H2O2
time (min)	% red. Pap1	% red. OxyR	% Tpx1 monomer	% red. Trx1	% Tpx1 SO2H (monomer)	% Tpx1 SH (monomer)	% Tpx1.S-S (dimer)		time (min)	% red. Pap1	% red. OxyR	% Tpx1 monomer	% red. Trx1	% Tpx1 SO2H (monomer)	% Tpx1 SH (monomer)	% Tpx1.S-S (dimer)
0	100	100	100	95	0	100	0		0	100	100	100	95	0	100	0
0.08333	100	65	12.5	17.5	0	12.5	87.5		0.08333	90	0	0	5	0	0	100
0.25	100	15	5	5	0	5	95		0.25	57.5	0	14	5	12	0	86
0.5	55	5	5	5	0	5	95		0.5	41	0	17	5	27.5	0	83
1	45	0	5	0	0	5	95		1	30	0	58.5	45.5	60	0	41.5
2	15	0	5	0	0	5	95		2	71	0	100	72	100	0	0
5	0	5	5	0	0	5	95		5	81.5	0	100	76	100	0	0
10	20	30	10	19	0	10	90		10	88.5	0	100	74	100	0	0
20	85	95	50	67.5	0	50	50		20	100	0	92	71	80	12	8
30	100	100	77.5	77.5	0	77.5	22.5		30	72	0	84.5	69.5	60	24.5	15.5
40	100	100	85	90	0	85	15		40	23	0	51	51	29.5	21.5	49
50	100	100	90	90	0	90	10		50	15	29.5	33	36.5	2.5	30.5	67
Time	ktpx1 (s-1)	kcatalase (s-1)	koxyR (s-1)	kperm (s-1)	gradient				Time	ktpx1 (s-1)	kcatalase (s-1)	koxyR (s-1)	kperm (s-1)	gradient
0	35	6	0.364	0.141	294.362				0	35	6	0.364	0.141	294.362
0.08333	15.1667	6	0.315467	0.141	153.356				0.08333	0	6	0	0.141	43.5532
0.25	4.66667	6	0.133467	0.141	77.5967				0.25	0	6	0	0.141	43.5532
0.5	3.5	6	0.0970667	0.141	69.0643				0.5	0	6	0	0.141	43.5532
1	1.16667	6	0.0364	0.141	52.0856				1	0	6	0	0.141	43.5532
2	1.16667	6	0.0364	0.141	52.0856				2	0	6	0	0.141	43.5532
5	7	6	0.0242667	0.141	93.3707				5	0	6	0	0.141	43.5532
10	9.33333	6	0.2184	0.141	111.296				10	0	6	0	0.141	43.5532
20	23.3333	6	0.339733	0.141	211.447				20	4.2	6	0	0.141	73.3404
30	25.6667	6	0.364	0.141	228.168				30	8.575	6	0	0.141	104.369
40	28	6	0.364	0.141	244.716				40	7.525	6	0	0.141	96.922
50	28	6	0.364	0.141	244.716				50	10.675	6	0.10738	0.141	120.024

## Sheet: Table S6. Data for Table 3
Table S3. Comparison of gradients obtained from OxyR oxidation and H2O2 consumption experiments
		OxyR oxidation (1 - see below)						H2O2 consumption (2 - see below)
Strain		WT		Δtpx1		Δtrx1		WT		Δtpx1		Δtpx1
		(n=2)		(n=6)		(n=5)		(n=3)		(n=3)		(n=3)
H2O2 (µM)		20-50		2-100		"2-50		500		500		100
Gradient		267 ± 8		40 ± 9		42 ± 12		38		33		27
1-OxyR oxidation			H2O2 (µM)	WT		Δtpx1		Δtrx1
			1			21.4247	Discarded
			2			38.2786		29
			5			31.694		51
			10			29.4552		44
			20	273		40.9567		30
			50	261		51.4344		55
			100			47.3351
			Average	267		39.859		42
			Stdev	8		8.58477		12
2-H2O2 consumption (Data of Additional file 4: Figure S4 )
Biological replicates of 0.1 mM H2O2 consumption
Time (min)	WT					DTpx1					DCtt1					w/o cells
0	100	100	100	100	0	100	100	100	100	0	100	100		100	0	100	100	100	100	100	0
5	84.5909			84.5909	0	74.3515			74.3515	0						85.4893				85.4893	0
15	66.9045	71.6195	55.9657	64.8299	6.55687	59.0206	69.3375	58.531	62.2963	4.98286	63.5476	68.2026		65.8751	2.32752	74.2599	66.6741	88.061	69.2217	74.5542	8.26215
30	43.4492	48.3892	38.6434	43.4939	3.97886	42.2364	46.1728	38.4074	42.2722	3.17032	39.5866	57.3931		48.4899	8.90322	63.468		68.826	54.6293	62.3078	5.85355
45	30.5684	34.9112	22.9399	29.4732	4.94824	30.3204	31.6249	22.2366	28.0606	4.15251	26.4138	39.5613		32.9876	6.57375	59.4238	54.7033	56.887	38.9467	52.4902	7.99581
60	20.4665	23.2961	17.7594	20.5073	2.26051	21.6014	22.1128	17.8525	20.5222	1.89929	16.9884	29.8564		23.4224	6.43399	51.8499		48.2644	32.573	44.2291	8.37109
75	12.2536	15.6257	11.8504	13.2432	1.69266	16.2247	15.846	11.7436	14.6047	2.02906	10.1749	20.7038		15.4393	5.26446	48.1418		42.9582	27.8766	39.6588	8.5959
90	6.50462	10.9139	5.21289	7.54379	2.44066	11.5745	11.7055	6.56892	9.94963	2.39112	5.85964	12.6558		9.25774	3.39809	44.0392	37.0428	31.7931	20.9158	33.4477	8.43937
Average of biological replicates of 0.1 mM H2O2 consumption
Time (min)	100 uM WT	100 uM Dtpx1	100 uM Dctt1	100 uM w/o cells
0	100	100	100	100
5	84.5909	74.3515		85.4893
15	64.8299	62.2963	65.8751	74.5542
30	43.4939	42.2722	48.4899	62.3078
45	29.4732	28.0606	32.9876	52.4902
60	20.5073	20.5222	23.4224	44.2291
75	13.2432	14.6047	15.4393	39.6588
90	7.54379	9.94963	9.25774	33.4477
Biological replicates of 0.5 mM H2O2 consumption
Time (min)	WT						DTpx1							DCtt1						w/o cells
0	500	500	500	500	500	0	500	500	500	500	500	0		500	500	500	500	500	0	500	500	500	500	500	0
15	324.951	294.639	343.887	361.505	331.245	24.7746	216.555	300.695	321.788	369.949	330.811	28.9839		325.842	400.062	403.117	379.299	377.08	30.9691	389.983	382.615	469.302	421.355	415.814	34.1361
30	257.624	218.216	276.754	279.326	257.98	24.4408	144.265	200.128	256.435	276.705	244.423	32.3959		307.322	367.137	367.121	333.544	343.781	25.1211	330.805		407.434	370.124	369.454	31.2872
45	210.678	173.146	229.483	219.256	208.141	21.2725	103.12	135.217	220.447	223.949	193.204	41.0283		286.31	341.571	363.292	311.849	325.755	29.191	294.265	291.848	386.181	331.026	325.83	38.1457
60	175.377	99.467	190.554	173.369	159.692	35.3997	76.5472	66.1913	185.035	179.372	143.533	54.7375		277.406	236.985	334.571	298.832	286.949	35.3434	254.945		354.539	304.961	304.815	40.6591
75	153.905	79.4795	145.666	151.677	132.682	30.8639	58.2605	42.4209	162.866	129.887	111.725	50.8211		264.941	220.716	316.573	298.044	275.068	36.4256	242.235		343.676	292.828	292.913	41.4131
90	130.614	57.1406	118.257	110.796	104.202	28.0774	53.9745	39.6782	139.546	111.075	96.7664	42.0076		264.228	197.474	308.532	278.716	262.238	40.6599	200.135	142.171	330.452	286.536	239.824	73.3259
Average of biological replicates of 0.5 mM H2O2 consumption
Time (min)	WT	DTpx1	DCtt1	w/o cells
0	500	500	500	500
15	331.245	330.811	377.08	415.814
30	257.98	244.423	343.781	369.454
45	208.141	193.204	325.755	325.83
60	159.692	143.533	286.949	304.815
75	132.682	111.725	275.068	292.913
90	104.202	96.7664	262.238	239.824

## Sheet: Table S7. Data for Table 4
Table 4. Analysis of reduction rates of heterologous expressed OxyR in S. pombe.
		[H2O2] (µM)						Oxidation at steady-state (5 min)b						kswitchoff (s-1)c
Strain		Extracellular		Intracellulara		Gradient		OxyR		Tpx1			OxyR			Tpx1
Δtrx1		2		0.048		42		0.28					0.017
Δtrx1		5		0.12		42		0.89					0.002
Δtrx3		20		0.12		160		0.24					0.056
Δtrx3		50		0.31		160		0.77					0.013
WT		20		0.075		267		0.17		0.46			0.05			0.85
WT		50		0.19		267		0.58		0.71			0.019			0.79
aIntracellular concentration of H2O2 is calculated from the gradients between extracellular and intracellular H2O2 concentration determined from OxyR oxidation potentials.
bThe oxidation values for OxyR are extracted from experiments as the ones in Fig. S2 and the fittings from Fig. S3A, while Tpx1 oxidation values are an average of several replicates of experiments as those of Fig. S2b.
cThe pseudo-first order rate constant characterizing the reduction of thiol proteins is determined from the steady-state equations 2 and 3, assuming that second-order rate constant for the reaction of H2O2 with Tpx1 and OxyR are 1 × 107 M-1 s-1 and 1.4 × 105 M-1 s-1, respectively.
						Suppl. Data				Suppl. Data
						OxyR oxidation				Tpx1 oxidation in wt strain
						Values of OxyR oxidation are taken from the fittings shown in Fig.S3. More specifically, the oxidation value is considered to be the steady-state value obtained from the fitting, which is calculated as 1- kswitchoff/(kswitchoff-kactivation) (see Eq. 1 in the main text).				H2O2 (microM)	20	50
											45.6667	68.6667
											50	78
											47	72.3333
											44	69.3333
										Average	0.463333	0.708333
										Stdev	2.53859	4.25463
